# Supplementary material for: Novel metabolic and lipidomic biomarkers of sarcopenia
Source: J Cachexia Sarcopenia Muscle. 2024 Aug 21;15(5):2175–86. doi: 10.1002/jcsm.13567 (PMC11446726; doi:10.1002/jcsm.13567)
Supplement: Supplementary file 3 — Table S1. Supporting Information. [file JCSM-15-2175-s003.xlsx]

## Sheet: 工作表1
Method	Parameters	HMDB ID	PubChem ID	Fold change (FC) (patient/control)	p value	FDR value	VIP score	AUC
NMR	Isoleucine	HMDB0000172	6306	0.869519	0.0005	0.011	1.0631	0.7606
	N-Acetylornithine	HMDB0003357	439232	1.07	0.0063	0.0688	0.5859	0.7091
	Leucine	HMDB0000687	6106	0.932131	0.0095	0.0699	1.19	0.6949
	Carnitine	HMDB0000062	2724480	1.05	0.011	0.0495	1.07	0.7167
	Ethanol	HMDB0000108	702	1.23	0.0138	0.0607	1.54	0.68499
LC-MS	Creatinine	HMDB0000562	588	0.711567	1.93091e-05	0.000849602	1.3553	0.81276
	L-Alanine	HMDB0000161	5950	1.29252	0.0051537	0.0323947	0.286542	0.697437
	4, 5-Dihydroorotic acid	HMDB0000528	648	1.49434	0.000672725	0.0147999	0.00870176	0.73242
	Carnosine	HMDB0000033	439224	0.714457	0.000734662	0.010775	2.56672	0.786767
	Biotin	HMDB0000030	171548	1.416	0.0017828	0.0196108	0.0031603	0.68327
	Nicotinate	HMDB0001488	938	1.20513	0.00460944	0.0405631	9.17876e-05	0.684216
	Picolinic acid	HMDB0002243	1018	1.20513	0.00460944	0.0338026	9.17876e-05	0.684216
	Ciliatine	HMDB0011747	339	0.863153	0.00616587	0.0387569	0.000222958	0.606711
	Taurine	HMDB0000251	1123	0.863153	0.00616587	0.0339123	0.000222958	0.700756
	Buprenorphine	HMDB0015057	644073	1.37625	0.00789898	0.0386172	0.0965408	0.71966
	Uric acid	HMDB0000289	1175	0.87533	0.00831569	0.036589	1.51179	0.703448
	2-Ethyl-2-Hydroxybutyric acid	HMDB0001975	77199	0.722835	0.00861881	0.0344752	0.00087016	0.679017
	Danazol	HMDB0002835	28417	1.55917	0.00930011	0.0341004	0.00025807	0.635539
	Proline	HMDB0000162	145742	1.32454	0.474369	0.221097	0.917113	0.567967
	Dihydrouracil	HMDB0000076	649	0.69877	0.00938509	0.0317649	0.0541736	0.700284
	Urocanic acid	HMDB0000301	736715	0.69877	0.00938509	0.0317649	0.0541736	0.700284
	Ureidopropionic acid	HMDB0000026	111	0.614974	0.010719	0.0336882	3.30936	0.701229
	Gamma-Caprolactone	HMDB0003843	12756	0.645968	0.0122729	0.0360006	0.0316766	0.704537
	Histamine	HMDB0000870	774	1.15405	0.0138086	0.0379737	0.00870748	0.69414
	3-Methylglutaric acid	HMDB0000752	12284	1.24161	0.0166216	0.0430205	0.00117641	0.64121
	Hypoxanthine	HMDB0000157	790	0.766486	0.0177074	0.0432848	0.00367978	0.665312
	Kynurenine	HMDB0000684	161166	0.911187	0.0226438	0.0524382	0.00717452	0.69603
	Inosine-5'-monophosphate(IMP)	HMDB0000175	8582	0.863609	0.0233979	0.0514754	2.59521e-05	0.673819
	Indolelactic acid	HMDB0000671	92904	0.866891	0.0316621	0.0663397	3.24364	0.553781
	Ascorbic Acid	HMDB0000044	54670067	0.888639	0.0331893	0.0663786	0.00307208	0.678544
	Serine	HMDB0062263	5951	1.25953	0.0334109	0.0639165	0.0253307	0.67949
	3-Indolepropionic acid	HMDB0002302	3744	0.824629	0.0355937	0.065255	0.000635178	0.671456
	5'-Methylthioadenosine	HMDB0001173	439176	0.878395	0.0369029	0.0649491	0.000606996	0.678072
	3-Hydroxybutyric acid	HMDB0000357	441	1.11406	0.0427627	0.0723676	0.00238619	0.615217
	Purine	HMDB0001366	1044	1.2453	0.0444973	0.0725142	0.0030235	0.682798
	Dopamine	HMDB0000073	681	0.832999	0.0450176	0.070742	0.000123423	0.674764
	Threitol	HMDB0004136	222285	1.0582	0.0458675	0.069592	1.86088e-05	0.66862
	1-Methylhistamine/3-Methylhistamine	HMDB0000898/HMDB0001861	3614/69520	1.23808	0.00385704	0.00424275	1.05378	0.70758
	Hydroxyphenyllactic acid	HMDB0000755	9378	0.81	0.0492172	0.0721852	0.000143419	0.705482
	Taurocholate	HMDB0000036	6675	0.837942	0.0493912	0.0701036	2.3136	0.631285
	Tryptophan	HMDB0000929	6305	0.890219	0.049469	0.0680199	1.15698	0.581191
	Pyruvaldehyde	HMDB0001167	880	0.741237	0.0499123	0.0665497	1.24978	0.664367
	PC 38:2_279 (18:2)_311 (20:0)	HMDB0013436	53481737	0.691605	0.000989444	0.0461741	2.36888	0.734752
	PC 38:2_307 (20:2)_283 (18:0)	HMDB0008045	24778847	0.704467	0.00135058	0.0472702	2.33294	0.735697
	PC 38:2_281 (18:1)_309 (20:1)	HMDB0013431	53481729	0.738744	0.00149325	0.0418111	2.06488	0.713002
	PC 28:0_227 (14:0)_227 (14:0)	HMDB0007866	5459377	0.579148	0.0137781	0.333244	0.303548	0.6
	PC 35:3_279 (18:2)_267 (17:1)	-	-	1.30692	0.0184127	0.368254	0.657618	0.613239
	PC 34:2_253 (16:1)_281 (18:1)	HMDB0008004/ HMDB0008005	24778766/ 24778767	1.29073	0.0287482	0.447194	2.75864	0.663593
	PC 34:2_279 (18:2)_255 (16:0)	HMDB0008133	24778972	1.29073	0.0287482	0.447194	2.75866	0.663593
	PI 32:1	HMDB0009779	-	4.71562	0.000614296	0.0430007	1.03487	0.927187
	PI 34:3	-	-	1.8779	0.000281801	0.0394522	1.00594	0.786761
	Sphingosine	HMDB0000252	5353955	1.35361	0.0466401	0.544135	0.0115795	0.668913
	SM(d18:1/21:0)	HMDB0240611	52931193	1.38721	0.022484	0.393469	0.778516	0.711939
	SM(d18:1/16:1)	HMDB0240613	-	1.24614	0.0316179	0.442651	2.1689	0.705804
	SM(d18:1/23:1)	HMDB0240614	-	1.39409	0.0389983	0.496342	1.28326	0.686879
	SM(d18:1/15:0)	HMDB0240608	52931139	1.38242	0.0499145	0.0582624	0.577708	0.665603
