# Supplementary material for: Novel metabolic and lipidomic biomarkers of sarcopenia
Source: J Cachexia Sarcopenia Muscle. 2024 Aug 21;15(5):2175–86. doi: 10.1002/jcsm.13567 (PMC11446726; doi:10.1002/jcsm.13567)
Supplement: Supplementary file 4 — Table S2. Supporting Information. [file JCSM-15-2175-s004.xlsx]

## Sheet: 工作表1
Method	Parameters	HMDB ID	PubChem ID	Fold change (FC) (post-excerise/pre-excerise)	p value	FDR value
NMR	Formate	HMDB0000142	284	1.31	5.02e-05	0.0011033
LC-MS	5'-Methylthioadenosine	HMDB0001173	439176	1.12382	0.0497275	0.0568314
	Decanoylcarnitine	HMDB0000651	10245190	0.970945	0.0346358	2.12433
	1-Methylhistamine/3-Methylhistamine	HMDB0000898/HMDB0001861	3614/69520	0.950683	0.000419656	0.00857963
	Carnosine	HMDB0000033	439224	1.22345	0.0423413	0.0455649
	2-Hydroxy-2-methylbutyric acid	HMDB0001987	95433	1.12428	0.00085361	0.00320539
	Hydrocortisone	HMDB0014879	5754	1.05512	0.0259687	0.0404936
	Guanidine	HMDB0001842	3520	1.1252	0.0497522	0.0782428
	4-Hydroxyphenylpyruvic acid	HMDB0000707	979	1.27835	0.0160709	0.422434
	Succinylacetone	HMDB0000635	5312	1.27835	0.0160709	0.422434
	g-Glutamylleucine	HMDB0011171	4524287	1.11016	0.0538526	0.0861641
	Ortho-Hydroxyphenylacetic acid	HMDB0000669	11970	1.3039	0.0133864	0.0267727
	Bicine	HMDB0011727	8761	1.06451	0.0493819	0.0735736
	p-Aminobenzoic acid	HMDB0001392	978	1.06816	0.00671621	0.0274618
	Alanine	HMDB0000161	5950	1.24975	0.00143485	0.132006
	Indolelactic acid	HMDB0000671	92904	1.08646	0.000566797	0.0130363
	Hematoporphyrin IX	HMDB0000668	11103	1.09621	0.00849035	0.156222
	Histidine	HMDB0000870	774	0.875291	0.0411041	0.140058
	O-desmethylvenlafaxine	HMDB0015646	125017	1.05388	0.0349088	0.305867
	Hydrocortisone	HMDB0000063	5754	1.05388	0.0349088	0.305867
	3-Methoxy-4-hydroxymandelate	HMDB0000291	736172	1.0294	0.0494656	0.169101
	Lithocholic acid	HMDB0000761	11740284	0.907954	0.00221516	0.0169829
	Cer(d18:1/20:0)	HMDB0004951	5283566	0.804517	0.0352575	0.822676
	PC 37:4_303 (20:4)_269 (17:0)	-	52923285	1.47419	0.0155482	0.732584
	LPC 22:5_329 (22:5)	HMDB0010403	24766538	0.600706	0.0459392	0.803936
	PI 32:1	HMDB0009779	-	0.252178	0.0235157	0.65844
	PI 34:0	HMDB0009805	-	0.798686	0.0358817	0.717634
	PI 34:3	-	-	0.60839	0.020931	0.725582
	PI 36:5	-	-	0.783951	0.00137861	0.096503
	PI 40:5	HMDB0009873/ HMDB0009898	-	0.755809	0.000110737	0.0155031
	PI 40:6	HMDB0009821	52927465	0.860041	0.0483336	0.751857
